# Supplementary material for: The Influence of Copper and Zinc on Photosynthesis and Phenolic Levels in Basil (Ocimum basilicum L.), Borage (Borago officinalis L.), Common Nettle (Urtica dioica L.) and Peppermint (Mentha piperita L.)
Source: Int J Mol Sci. 2024 Mar 23;25(7):3612. doi: 10.3390/ijms25073612 (PMC11011574; doi:10.3390/ijms25073612)
Supplement: Supplementary file 1 [file ijms-25-03612-s001.zip]

Archive with 1 entries (1 files):
- ijms-2875950-supplementary.pdf
